# Supplementary material for: Blind spots of universal primers and specific FISH probes for functional microbe and community characterization in EBPR systems
Source: ISME Commun. 2024 Jan 23;4(1):ycae011. doi: 10.1093/ismeco/ycae011 (PMC10958769; doi:10.1093/ismeco/ycae011)
Supplement: Supplementary_table_5_ycae011 [file supplementary_table_5_ycae011.xlsx]

## Sheet: Sheet1
Table S5. Dechloromonas 16S rRNA gene sequences in the SILVA database which were not covered by any existing FISH probes
Accession number	DOI	Date modified	Length	Source of recovery
AB240296		2005	1498	Rhizosphere biofilm of reed bed reactor in the laboratory
AJ617874	10.1111/j.1462-2920.2005.00700.x	2005	1461	Oxic-anoxic interphase of flooded paddy soil
CU466895	10.1128/AEM.00734-10	2010	1502	Returned actived sludge from municipal wastewater treatment plant
EU015084		2007	1494	Membrane bioreactor suspension and biofilm
EU266786	10.1128/AEM.72.4.2637-2643.2006	2006	1520	Unknown
FJ375481	10.1016/j.watres.2006.06.035	2009	1520	Hollow-fiber membrane biofilm reactor
FPLP01005391		2016	1539	Unknown
GQ022921	10.1126/science.1171700	2015	1631	Skin, volar forearm
HE576411		2012	1460	Water preparation basis for metalworking fluids
HQ343231	Unpublished	2010	1502	Activated sludge
HQ697410		2013	1506	Biologically activated carbon for drinking water treatment
JF808922	10.1016/j.biortech.2011.11.112	2011	1499	Activated sludge in a membrane bioreactor
JN391778	10.3390/su5041747	2011	1501	Biofilm in aerobic tank of hybrid reactor
JN391838	10.3390/su5041747	2011	1501	Activated sludge in anoxic tank of a hybrid reactor
KC541211		2013	1533	River sediment
KF826886		2014	1445	Solid-phase denitrification biofilm
KJ808078	https://doi.org/10.1016/j.procbio.2014.08.005	2015	1500	Activated sludge
KR110084		2017	1500	Rhizosphere of Eichhornia crassipes
LK392880	10.1007/s00253-015-6402-y	2015	1416	Activated sludge treating municipal wastewate
AM084133	10.1128/AEM.72.4.2637-2643.2006	2006	1520	Unknown
CU920167	10.1038/ismej.2009.2	2009	1358	Mesophilic anaerobic digester which treats municipal wastewater sludge
DQ376562		2006	1521	Aerobic sequencing batch reactor (SBR)
EU015093		2007	1499	Membrane bioreactor suspension and biofilm
EU236237	10.1128/AEM.02881-07	2008	1393	Uranium-contaminated sediment
FJ375474	10.1111/j.1365-2672.2010.04735.x	2010	1464	Microbial fuel cell, sheet of carbon paper anode
FM178832	10.1128/AEM.00926-08	2008	1378	Aquifer soil
HQ609651		2016	1503	Biofilm and activated sludge samples
JF729004		2011	1504	Laboratory-scale bioreactor inoculated with methanogenic granular sludge from a wastewater treatment plant
AF479766	10.1046/j.1462-2920.2002.00338.x	2003	2092	Unknown
JF808885	10.1016/j.biortech.2011.11.112	2011	1546	Activated sludge in a membrane bioreactor
AY126452	10.1016/j.watres.2006.06.035	2009	1520	Hydrogen-based denitrifying hollow-fiber membrane biofilm reactor
JF808976	10.1016/j.biortech.2011.11.112	2011	1504	Activated sludge in a membrane bioreacto
JN391796	10.3390/su5041747	2011	1503	Biofilm in the aerobic tank of a hybrid reactor
JN391874	10.3390/su5041747	2011	1501	Activated sludge in the anoxic tank of a hybrid reactor
DQ413115		2006	1457	EBPR activated sludge
FJ375382	10.1111/j.1365-2672.2010.04735.x	2010	1567	Microbial fuel cell, carbon cloth anode lined along channels
KC541064		2013	1533	River sediment
FPLP01004016		2016	1438	Unknown
KR110097		2017	1502	Rhizosphere of Eichhornia crassipes
FPLP01010088		2016	1325	Unknown
KU597282		2017	1464	Shallow stream sediment
GQ480107		2010	1500	Activated sludge from a wastewater treatment plant
LK393074	10.1007/s00253-015-6402-y	2015	1374	Supernatant of treated municipal wastewater
HQ609648		2016	1501	Biofilm and activated sludge samples
JF497822		2011	1490	Activated sludge
JF808882	10.1016/j.biortech.2011.11.112	2011	1514	Activated sludge in a membrane bioreactor
JN391590	10.1007/s11783-016-0846-x	2011	1501	Activated sludge in anoxic tank of activated sludge reactor
JN391813	10.1007/s11783-016-0846-x	2011	1502	Biofilm in the aerobic tank of a hybrid reactor
JN391974	10.1007/s11783-016-0846-x	2011	1501	Activated sludge in the aerobic tank of a hybrid reacto
JQ815814		2012	1500	Tinto River sediment (extreme acidic environment)
JX221961		2016	1503	Subsurface aquifer sediment
KJ577998		2014	1497	Yong Ding river
KT283069		2015	1497	Typha rhizosphere in a wetland of the Olympic Park
KY117473		2018	1473	Soil
MH031295		2018	1503	Biofilm
AB192285	10.1128/AEM.71.11.6590-6599.2005	2008	1360	Reticulitermes sp.
AB515751	10.1264/jsme2.ME12141	2013	1502	Activated sludge
AY212571		2004	1526	Water, 10 m downstream of manure
AY957922		2008	1530	Drinking water biofilm
DQ296471	10.3321/j.issn:1000-0933.2006.05.013	2006	1504	Lab-scale anaerobic biofilm reactor for quinoline degradation
EF515635		2007	1399	Full-scale anaerobic bioreactor sludge treating brewery waste
EU266828	10.1128/AEM.01951-07	2008	1502	Tar-oil contaminated aquifer sediments
FJ535057	10.1021/es8037142	2009	1499	Anaerobic fermentation reactor with the mixture of waste activated sludge and carbohydrate
FLYJ01000298		2016	6889	Sediment
FPLP01000705		2016	1540	Unknown
FQ659811		2011	1354	PAH-contaminated soil; retention systems which treat road runoffs
GU056290	10.1128/AEM.00734-10	2010	1502	Returned actived sludge from a municipal wastewater treatment plant
HM584306	10.1021/es2025998	2012	1499	Antibiotics-producing wastewater treatment plant
JF808878	10.1016/j.biortech.2011.11.112	2011	1499	Activated sludge in a membrane bioreactor
JF808920	10.1016/j.biortech.2011.11.112	2011	1509	Activated sludge in a membrane bioreactor
JN391757	10.3390/su5041747	2011	1500	Biofilm in the anoxic tank of a hybrid reactor
JN391821	10.3390/su5041747	2011	1501	Biofilm in the aerobic tank of a hybrid reactor
JN981874	10.1007/s11356-012-0885-1	2012	1507	Aerosols from the orbal oxidation ditch in a municipal WWTP
JQ906005	10.1016/j.watres.2012.09.046	2016	1400	Tap water
JX222766		2016	1497	Subsurface aquifer sediment
KJ573533		2014	1415	Taihu Lake sediment
KJ808168		2015	1500	Activated sludge
KP687092		2015	1464	River water
KT283073		2015	1489	Typha rhizosphere in wetland of Olympic Park
KT308562		2015	1483	Activated sludge
LK392780	10.1007/s00253-015-6402-y	2015	1406	Activated sludge treating municipal wastewater
AB166783		2005	1499	Activated sludge from a lab-scale anaerobic/aerobic sequencing batch reactor fed with aspartate
AF035048		2001	1425	Drinking water system
AY160865		2003	1310	Cubitermes orthognathus
AY823965		2005	1459	Activated sludge from wacol sewage treatment plant
DQ376553		2006	1524	Aerobic sequencing batch reactor (SBR)
FJ204441		2008	1403	Groundwater
FJ477301		2009	1216	Wisconsin River sediment enrichment
GQ342348	10.1021/es902038e	2010	1460	Heavy metal and uranium contaminated Gessenbach creek soil
GU202936	10.1128/AEM.00734-10	2010	1224	Anaerobic digested sludge from a municipal wastewater treatment plant
HQ178849		2011	1470	Sediment treated with Mr. Frosty slow freeze method
JX223069		2016	1498	Subsurface aquifer sediment
KF841179		2014	1502	Arsenic contaminated groundwater from well 28
KM650711		2015	1463	Cockroach gut homogenate
KT308842		2015	1499	Activated sludge
LK392843	10.1007/s00253-015-6402-y	2015	1412	Activated sludge treating municipal wastewater
AY235686		2003	1433	Rice
AY622254	10.1128/AEM.70.10.6037-6046.2004	2004	1460	Subsurface soil
DQ413061		2006	1459	EBPR activated sludge
FJ204430		2008	1399	Groundwater
FJ375478	10.1111/j.1365-2672.2010.04735.x	2010	1518	Microbial fuel cell, sheet of carbon paper anode
FJ477303		2009	1263	Wisconsin River sediment enrichment
AB166785		2005	1502	Unknown
JN391847		2011	1502	Activated sludge in the anoxic tank of a hybrid reactor
AF444789		2001	1523	Unknown
KM650703		2015	1465	Cockroach gut homogenate
AY265878	10.1111/j.1462-2920.2004.00598.x	2004	1400	Perchlorate-contaminated site
FJ477302		2009	1264	Wisconsin River sediment enrichment
FJ660532	10.1016/j.biortech.2010.10.095	2011	1496	Activated sludge
JQ815595		2012	1517	Tinto River sediment (extreme acidic environment)
JF808879		2011	1499	Activated sludge in a membrane bioreactor
JF808919		2011	1453	Activated sludge in a membrane bioreactor
KF697443	10.1007/s00253-014-5914-1	2014	1227	Activated sludge from inclined plate membrane bioreactor
JN391933		2011	1503	Activated sludge in the aerobic tank of a hybrid reactor
KF611926	10.1111/jam.12516	2014	1473	Biofilm in a full-scale experimental drinking water distribution system
KF956439		2014	1462	Batch system for anaerobic bioreduction of nitrate and sulfate in contaminated groundwater
