# Supplementary material for: Blind spots of universal primers and specific FISH probes for functional microbe and community characterization in EBPR systems
Source: ISME Commun. 2024 Jan 23;4(1):ycae011. doi: 10.1093/ismeco/ycae011 (PMC10958769; doi:10.1093/ismeco/ycae011)
Supplement: Supplementary_table_6_ycae011 [file supplementary_table_6_ycae011.xlsx]

## Sheet: Sheet1
Table S6. Ca. Competibacter and Ca. Contendobacter 16S rRNA gene sequences in the SILVA database which were not covered by any existing FISH probes
	Accession number	DOI	Date modified	Length	Source of recovery
Ca. Competibacter	KP717500	10.1016/j.biortech.2015.02.022	2015	1483	Activated sludge
	FPLP01005528	\	2016	1526	\
	JQ211645	\	2016	1356	Bottlenose dolphin mouth
	FPLM01006675	\	2016	1525	Unknow
	KF697440	10.1007/s00253-014-5914-1	2014	1227	Activated sludge from an inclined plate membrane bioreactor
Ca. Contendobacter	AY098909	\	2004	1253	\
