# Supplementary material for: Blind spots of universal primers and specific FISH probes for functional microbe and community characterization in EBPR systems
Source: ISME Commun. 2024 Jan 23;4(1):ycae011. doi: 10.1093/ismeco/ycae011 (PMC10958769; doi:10.1093/ismeco/ycae011)
Supplement: Supplementary_table_7_ycae011 [file supplementary_table_7_ycae011.xlsx]

## Sheet: Sheet1
Table S7. Defluviicoccus 16S rRNA gene sequences in the SILVA database which were not covered by any existing FISH probes
Accession number	DOI	Date modified	Length	Source of recovery
AJ890095	10.1128/AEM.02441-05	2006	1460	Marine sediment
AY921916	10.1126/science.1107851	2005	1348	Farm soil adjacent to a silage storage bunker
DQ413127	10.1149/1.2085699	2006	1438	EBPR activated sludge
FJ516982	10.3354/ame01382	2009	1452	Upper sediment
FJ902587	10.1111/j.1462-2920.2010.02324.x	2011	1327	Biofilm in 1m deep hydrothermal vent in cenote Verde
GU056055	10.1007/s00253-009-2426-5	2010	1468	Soil sample above a gas and oil field
HE974846		2013	1459	Red mud contaminated soil
HQ910277	10.1017/S1473550411000012	2011	1468	desert soil
JN177983		2011	1437	Extreme saline-alkaline soil of the former lake Texcoco
JN825388	10.1371/journal.pone.0028767	2012	1364	microbialites from Alchichica alkaline lake maintained in aquarium
JQ738784	10.1080/01490451.2013.849314	2014	1457	Lonar crater wall surface rocks
JX431979	10.1016/j.chemosphere.2015.10.072	2013	1396	biofilm
KM018595	10.1016/j.resmic.2015.07.002	2015	1468	Red Sea; Upper convective layer of Atlantis II deep brine pool
DQ129303	10.1073/pnas.0608255104	2007	1448	Urban aerosol
EF157226	10.1128/AEM.01372-06	2007	1421	Heavy oil seeps of the Rancho La Brea tar pits
EF157212	10.1128/AEM.01372-06	2007	1424	Heavy oil seeps of the Rancho La Brea tar pits
EU133261	10.1128/AEM.00410-08	2008	1316	Soil from an undisturbed mixed grass prairie preserve
FJ623367	10.1021/es9014458	2009	1451	Aerobic sequencing batch reactor
DQ129334	10.1073/pnas.0608255104	2007	1449	Urban aerosol
FJ623337	10.1021/es9014458	2009	1448	Aerobic sequencing batch reactor
FM242424	10.1007/s00248-010-9721-7	2011	1301	Sandrine Paisse
EF208679	10.3354/meps06996	2007	1466	Sandy carbonate sediment
FM209081	10.1111/j.1574-6941.2010.00982.x	2010	1356	Pilot-scale bioremediation process of a hydrocarbon-contaminated soil
FPLM01004628		2016	1471	Unknow
EU431749		2009	1463	Calcium carbonate (moonmilk) muds at percolating waters where beetles feed
FM242425	10.1007/s00248-010-9721-7	2011	1301	Sandrine Paisse
GU118843	10.1371/journal.pone.0009554	2010	1415	Montastraea franksi (coral)
FJ516937	10.3354/ame01382	2009	1451	Upper sediment
HQ864208		2011	1492	Soil samples from permafrost along the Shule River in the Tibetan Pleteau
FJ623386	10.1021/es9014458	2009	1457	Aerobic sequencing batch reactor under aerobic feeding and discharge conditions with the carbon source of waste activated sludge alkaline fermentation liquid
HQ864215		2011	1482	Soil samples from permafrost along the Shule River in the Tibetan Pleteau
JF168904	10.1101/gr.131029.111	2012	1316	Skin, popliteal fossa
GU056079	10.1007/s00253-009-2426-5	2010	1478	Soil sample above gas and oil field
JN825387	10.1371/journal.pone.0028767	2012	1381	Microbialites from Alchichica alkaline lake maintained in aquarium
HQ158658	10.1021/es102900h	2011	1455	Anaerobic-aerobic (low DO) sequencing batch with carbon source of acetic acid
JQ612230	10.1111/j.1462-2920.2012.02714.x	2012	1477	Geodia barretti (marine sponge)
JQ978601		2012	1458	Permafrost soi
JF088121	10.1101/gr.131029.111	2012	1320	Skin, popliteal fossa
JX079126		2012	1350	Contaminated agricultural soil
JN177998		2011	1451	Extreme saline-alkaline soil of the former lake Texcoco
JQ427968	10.2225/vol16-issue5-fulltext-14	2012	1447	Soil
JQ978565		2012	1452	Permafrost soi
FJ666203		2009	1249	Ballast water
JX431965		2013	1397	Biofilm
KF697555	10.1007/s00253-014-5914-1	2014	1227	Activated sludge from a inclined plate membrane bioreactor
FJ484505		2016	1276	Wall biomat sample in El Zacaton at 53m depth
HQ864212		2011	1459	Soil samples from permafrost along the Shule River in the Tibetan Pleteau
JN178299		2011	1505	Extreme saline-alkaline soil of the former lake Texcoco
EU193085	10.1007/s11104-009-0140-9	2010	1459	Agricultural soil
FJ484877		2016	1290	Wall biomat sample in El Zacaton at 4m depth
LN567366		2014	1333	Refuse dump Nest 12 layer 4
KF697476		2014	1227	Activated sludge from inclined plate membrane bioreactor
KC358583		2013	1232	Groundwater from tectonically-formed cavern
