# Supplementary material for: Blind spots of universal primers and specific FISH probes for functional microbe and community characterization in EBPR systems
Source: ISME Commun. 2024 Jan 23;4(1):ycae011. doi: 10.1093/ismeco/ycae011 (PMC10958769; doi:10.1093/ismeco/ycae011)
Supplement: Supplementary_table_2_ycae011 [file supplementary_table_2_ycae011.xlsx]

## Sheet: Sheet1
Table S2. Ca. Accumulibacter 16S rRNA gene sequences in the SILVA database which were not covered by any existing FISH probes
Accession number	DOI	Date modified	Length	Source of recovery
KT122351	\	2018	1505	Inundated soil; the water level fluctuating zone of Three Gorges Reservoir
FQ658970	10.1016/j.envpol.2011.11.032	2011	1356	PAH-contaminated soil; retention systems which treat road runoffs
FQ659038	10.1016/j.envpol.2011.11.032	2011	1368	PAH-contaminated soil; retention systems which treat road runoffs
