# Supplementary material for: Blind spots of universal primers and specific FISH probes for functional microbe and community characterization in EBPR systems
Source: ISME Commun. 2024 Jan 23;4(1):ycae011. doi: 10.1093/ismeco/ycae011 (PMC10958769; doi:10.1093/ismeco/ycae011)
Supplement: Supplementary_table_3_ycae011 [file supplementary_table_3_ycae011.xlsx]

## Sheet: Sheet1
Table S3. Ca. Accumulibacter, Tetrasphaera, Dechloromonas, Ca. Competibacter, and Defluviicoccus 16S rRNA genes in the MiDAS database which were not covered by any existing FISH probes
Ca. Accumulibacter
FLASV32822	FLASV60041	FLASV86666
Tetrasphaera
\
Dechloromonas
FLASV1842	FLASV14950	FLASV32143	FLASV63103
FLASV1978	FLASV15322	FLASV32638	FLASV63254
FLASV2085	FLASV15365	FLASV32642	FLASV64857
FLASV2963	FLASV15772	FLASV32770	FLASV65686
FLASV3583	FLASV16058	FLASV33820	FLASV66223
FLASV3983	FLASV16155	FLASV34076	FLASV66266
FLASV5474	FLASV16308	FLASV34651	FLASV67157
FLASV5653	FLASV16522	FLASV36781	FLASV67794
FLASV5762	FLASV16793	FLASV36865	FLASV68066
FLASV6662	FLASV17025	FLASV37105	FLASV68836
FLASV7099	FLASV17132	FLASV37767	FLASV69236
FLASV8039	FLASV17238	FLASV38530	FLASV69775
FLASV8255	FLASV17482	FLASV38723	FLASV70064
FLASV8433	FLASV17750	FLASV38818	FLASV71500
FLASV8669	FLASV17795	FLASV39180	FLASV73209
FLASV9253	FLASV18218	FLASV39205	FLASV73472
FLASV9867	FLASV19096	FLASV39302	FLASV74090
FLASV9870	FLASV19137	FLASV39342	FLASV75423
FLASV9894	FLASV19290	FLASV39471	FLASV75807
FLASV9938	FLASV19418	FLASV39775	FLASV75979
FLASV10084	FLASV19893	FLASV39910	FLASV77002
FLASV10091	FLASV19904	FLASV40250	FLASV77021
FLASV10128	FLASV20742	FLASV40489	FLASV78777
FLASV10193	FLASV20869	FLASV40554	FLASV79102
FLASV10308	FLASV21121	FLASV41095	FLASV79922
FLASV10438	FLASV21222	FLASV41668	FLASV80327
FLASV10522	FLASV21761	FLASV41694	FLASV80579
FLASV10855	FLASV21943	FLASV42723	FLASV80580
FLASV10958	FLASV22541	FLASV43562	FLASV81327
FLASV11034	FLASV22776	FLASV43825	FLASV83706
FLASV11249	FLASV23143	FLASV44511	FLASV83944
FLASV11311	FLASV23179	FLASV44627	FLASV84193
FLASV11403	FLASV23703	FLASV44837	FLASV84370
FLASV11436	FLASV23901	FLASV45527	FLASV85097
FLASV11596	FLASV24847	FLASV46685	FLASV85196
FLASV11919	FLASV25407	FLASV47750	FLASV85593
FLASV11966	FLASV25534	FLASV48165	FLASV85936
FLASV12536	FLASV25555	FLASV49764	FLASV86043
FLASV12628	FLASV26117	FLASV49872	FLASV86447
FLASV12691	FLASV26283	FLASV50611	FLASV86718
FLASV12756	FLASV27011	FLASV52099	FLASV86856
FLASV12919	FLASV27860	FLASV52422	FLASV87623
FLASV13059	FLASV28031	FLASV52519	FLASV87956
FLASV13118	FLASV28227	FLASV55852	FLASV88081
FLASV13162	FLASV28500	FLASV55937	FLASV88085
FLASV13522	FLASV28693	FLASV57562	FLASV88093
FLASV13622	FLASV29791	FLASV57907	FLASV88192
FLASV13658	FLASV29922	FLASV59302	FLASV88420
FLASV13828	FLASV30018	FLASV60608	FLASV88512
FLASV13833	FLASV30324	FLASV61260	FLASV89277
FLASV14120	FLASV30739	FLASV61748	FLASV89649
FLASV14656	FLASV31438	FLASV62320	FLASV89854
FLASV14748
Ca. Competibacter
FLASV2964	FLASV34504	FLASV45298	FLASV61034
FLASV10826	FLASV34792	FLASV46071	FLASV62997
FLASV15472	FLASV34793	FLASV46841	FLASV72070
FLASV15562	FLASV37079	FLASV47295	FLASV72572
FLASV22961	FLASV38019	FLASV50421	FLASV73324
FLASV23525	FLASV39139	FLASV51413	FLASV73999
FLASV23808	FLASV40316	FLASV54441	FLASV80187
FLASV25284	FLASV41318	FLASV55821	FLASV80464
FLASV25726	FLASV41430	FLASV56728	FLASV84803
FLASV28412	FLASV44761	FLASV57513	FLASV85923
FLASV29411
Defluviicoccus
FLASV107	FLASV16787	FLASV33975	FLASV61107
FLASV1615	FLASV17895	FLASV34081	FLASV61240
FLASV1885	FLASV19659	FLASV37285	FLASV65741
FLASV2464	FLASV19931	FLASV37471	FLASV66337
FLASV3078	FLASV20466	FLASV39122	FLASV67842
FLASV3306	FLASV20550	FLASV40580	FLASV70110
FLASV4886	FLASV21299	FLASV42118	FLASV71244
FLASV6608	FLASV21867	FLASV42732	FLASV71360
FLASV6925	FLASV24009	FLASV43580	FLASV75892
FLASV7559	FLASV24516	FLASV43790	FLASV78138
FLASV8257	FLASV25391	FLASV44333	FLASV79384
FLASV8658	FLASV27632	FLASV47515	FLASV80095
FLASV8976	FLASV27852	FLASV47610	FLASV80459
FLASV10932	FLASV27994	FLASV52391	FLASV80617
FLASV11698	FLASV28073	FLASV52822	FLASV84257
FLASV11996	FLASV29499	FLASV53586	FLASV88051
FLASV12360	FLASV31256	FLASV56935	FLASV88490
FLASV14690	FLASV32402	FLASV57969
