# Supplementary material for: Blind spots of universal primers and specific FISH probes for functional microbe and community characterization in EBPR systems
Source: ISME Commun. 2024 Jan 23;4(1):ycae011. doi: 10.1093/ismeco/ycae011 (PMC10958769; doi:10.1093/ismeco/ycae011)
Supplement: Supplementary_table_4_ycae011 [file supplementary_table_4_ycae011.xlsx]

## Sheet: Sheet1
Table S4. Tetrasphaera 16S rRNA gene sequences in the SILVA database which were not covered by any existing FISH probes
Accession number	DOI	Date modified	Length	Source of recovery
AB030911	\	1999	1443	\
AY963305	10.1111/j.1574-6941.2006.00156.x	2006	1416	Soil
JX098377	\	2012	1340	> 6000 meters elevation mineral soils, Atacama desert
KJ808303	\	2015	1492	Activated sludge
AF125092	10.1099/00207713-50-2-593	2000	1445	Activated sludge
AF125091	10.1099/00207713-50-2-593	2000	1470	Activated sludge
AF387314	\	2002	1442	Activated sludge
FPLM01008203	\	2016	1478	\
DQ447774	10.1099/ijs.0.65137-0	2016	1478	Air system
GU552251	10.1111/j.1574-6941.2011.01049.x	2011	1341	Full-scale EBPR plant
GQ397084	10.1007/s12275-009-0194-7	2009/2010	1485	Soil
HQ183916	10.1007/s00253-011-3354-8	2011	1486	Leachate sediment
HM134883	\	2010	1323	Soil
KM187177	Knoellia sp. CC14K	2015/2016	1391	Amphibian
KF911170	\	2014	1448	Composting process
Y14595	10.1099/00207713-50-2-703	2000	1448	Activated sludge
